# Supplementary material for: Real-World Acceptance of COVID-19 Vaccines among Healthcare Workers in Perinatal Medicine in China
Source: Vaccines (Basel). 2021 Jun 27;9(7):704. doi: 10.3390/vaccines9070704 (PMC8310137; doi:10.3390/vaccines9070704)
Supplement: Supplementary file 1 [file vaccines-09-00704-s001.zip]

Archive with 1 entries (1 files):
- vaccines-1263902-supplementary.pdf
